# Supplementary material for: Impact of Vertical Blender Unit Parameters on Subsequent Process Parameters and Tablet Properties in a Continuous Direct Compression Line
Source: Pharmaceutics. 2022 Jan 25;14(2):278. doi: 10.3390/pharmaceutics14020278 (PMC8879867; doi:10.3390/pharmaceutics14020278)
Supplement: Supplementary file 1 [file pharmaceutics-14-00278-s001.zip]

Archive with 1 entries (1 files):
- pharmaceutics-1525010-supplementary.pdf
